# Supplementary material for: LincRNAFEZF1-AS1 represses p21 expression to promote gastric cancer proliferation through LSD1-Mediated H3K4me2 demethylation
Source: Mol Cancer. 2017 Feb 16;16:39. doi: 10.1186/s12943-017-0588-9 (PMC5314465; doi:10.1186/s12943-017-0588-9)
Supplement: Additional file 1: Table S1. — Primer sequences. (XLSX 8 kb) [file 12943_2017_588_MOESM1_ESM.xlsx]

## Sheet: Sheet1
Gene	qRT-PCR primers(sequence(5'-3'))
FEZF1-AS1 F	AGAGGCTATGACTCAGGGTT
FEZF1-AS1 R	TGTTGCTCCACAGTAAAGGT
P21 F	AAGTCAGTTCCTTGTGGAGCC
P21 R	GGTTCTGACGGACATCCCCA
GAPDH F	GGGAGCCAAAAGGGTCAT
GAPDH R	GAGTCCTTCCACGATACCAA
si-LSD1 1#	CAUUUGAGGCUACUCUCCAACAAUU
si-LSD1 2#	CAAAGGAUGGGAUUUGGCAACCGGA
si-LSD1 3#	GGUCUUAUCAACUUAGGCAUCUAUA
si-FEZF1-AS1-sense 1#	5'-AAACAUGGCAGCUACAAGACGGGUC-3'
si-FEZF1-AS1-reverse 1#	5'-GACCCGUCUUGUAGCUGCCAUGUUU-3'
si-FEZF1-AS1-sense 2#	5'-CAGGUACCACAAAGCCACUAGUGCA-3'
si-FEZF1-AS1-reverse2#	5'-UGCACUAGUGGCUUUGUGGUACCUG-3'
si-FEZF1-AS1-sense 3#	5'-CCAGGACUGGGCAGUGCAUUCUUUA-3'
si-FEZF1-AS1-reverse3#	5'-UAAAGAAUGCACUGCCCAGUCCUGG-3'
Si-SP1 1#	CAGCGUUUCUGCAGCUACCUUGACU
Si-SP1 2#	GACAGGUCAGUUGGCAGACUCUACA
	ChIP-qRT-PCR primers
P21 F	GGTGTCTAGGTGCTCCAGGT
P21 R	GCACTCTCCAGGAGGACACA
